# Supplementary material for: An RCT META analysis based on the efficacy of Tai Chi exercise therapy on blood pressure and blood lipids in patients with essential hypertension
Source: Front Cardiovasc Med. 2025 Aug 12;12:1506912. doi: 10.3389/fcvm.2025.1506912 (PMC12378830; doi:10.3389/fcvm.2025.1506912)
Supplement: Supplementary file 2 [file Table1.xlsx]

## Sheet: Sheet1
Outcome index	quantity
SBP	24
DBP	24
TC	8
TG	9
HDL-C	9
LDL-C	9
FBG	2
SAS	2
WHO Quality of Life	1
SBP\DBP difference	1
Health knowledge awareness rate (%)	1
Low salt diet (%)	1
Daily smoking	1
Daily alcohol consumption	1
EGFR	2
waist	6
BMI	6
24hSBP	2
24hDBP	2
NO	2
ET	1
Curative effect	1
GLU	2
Duchenne Hypertension Scale items (somatization symptoms, etc.)	1
H2S	1
PSQI score	1
K10 score and GAD-7 score	1
SF-36 rating	2
SDS score	2
E	1
NE	1
ηb(10s－1，120s－1)	1
ηp	1
ESＲ	1
HCT	1
ＲAI	1
ηre(10s－1，120s－1)	1
EDI	1
Quality of life score	3
SDNN	1
SDANN	1
RMSSD	1
Improved symptoms (%)	2
Full of energy without discomfort (%)	2
Reduction in drug use (%)	2
Stability rate (%)	2
Blood pressure drop	2
Pulse drop (times/min)	2
Complications (adverse events)	1
CRP	1
Subjective feeling	1
Drug dependence	1
PP	1
HR	2
FBS	1
HbA1c	1
2mST	1
PSS	1
SF-12 body	1
SF-12 Psychology	1
self-efficacy	1
CHOL	1
Trait anxiety	1
State anxiety	1
Social support	1
Depressive symptom	1
Quality of life	1
WHR	1
BF	1
VC	1
MOU	1
RHR	1
Ang II	1
Awareness rate	1
Rate of treatment	1
Control rate	1
lifestyle	1
