# Supplementary material for: An RCT META analysis based on the efficacy of Tai Chi exercise therapy on blood pressure and blood lipids in patients with essential hypertension
Source: Front Cardiovasc Med. 2025 Aug 12;12:1506912. doi: 10.3389/fcvm.2025.1506912 (PMC12378830; doi:10.3389/fcvm.2025.1506912)
Supplement: Supplementary file 3 [file Table2.xlsx]

## Sheet: total
serial number	caption	Author + Year	author	Year	Frequency of treatment	treatment cycle	intervention	control	outcome indicator	Whether or not to be selected	Random allocation method	Hidden methods of distribution	masking	Integrity of results data	Selective reporting of findings	Other sources of bias (small sample size, unbalanced baseline)	Experimental group					Blank control group
																	sample size	Sex (m/f)	(a person's) age	SBP／mmHg	DBP／mmHg	sample size	Sex (m/f)	(a person's) age	SBP／mmHg	DBP／mmHg
2	Effects of 24 Simplified Taijiquan Forms on Primary Hypertension with Mild Anxiety in Elderly People	Xiaobin Wang 2019	Wang Xiaobin, Ye Luping	2019	Exercise 3 times a week for 40-60 minutes each time.	12 weeks	24 Simplified Taijiquan Exercise Intervention	Routine treatment and care of hypertension: including medication guidance, daily living care, dietary regulation, physical and mental regulation, and physical fitness.	SBP、DBP、TC、TG、HDL-C、LDL-C、FBG、SAS、WHO	√	yes	No (by randomized numeric table method)	no	yes	no	no	50	20 ／ 30	67.6±4.5	160.74±11.30	93.28±9.26	50	22 ／ 28	67.4±4.2	163.53±10.26	94.84±8.35
3	Clinical efficacy evaluation of 24-step Taijiquan on antihypertensive effect and blood lipid level in elderly patients with essential hypertension	Lijuan Feng 2018	Feng Lijuan Guan Li Zhang Dai Liang Ling Zhongchun Li Mengxiao Jin Rongjiang	2018	Exercise 1 h, 3 times/week, 1 time every other day	12 weeks	Taijiquan Exercise	1 h of regular walking, 3 times/week, 1 walk every other day	SBP 、DBP、SBP-DBP the result of subtraction、TC、TG、HDL-C、LDL-C	√	yes	No (by randomized numeric table method)	no	yes	no	no	36	19/17	66.33±4.74	144.17±8.96	81.39±8.67	37	14/23	67.51±4.09	145.22±11.31	81.89±8.88
18	Systematic evaluation of the effect of tai chi on blood pressure and quality of life in patients with essential hypertension	Yongcai Zheng 2015	Zheng Yongcai et al	2015	Every morning 7:00-8:00 or afternoon 16:40-17:40, each exercise 40~60 min, 5~8min/group, repeat 2~4 times, appropriate rest between groups. Exercise frequency 4~8 times per week	12 weeks	Twenty-four Simplified Taijiquan	Oral nifedipine extended-release tablets	healing effect、SBP、DBP、TC、TG、HDL-C、LDL-C、GLU、Duchenne Hypertension Scale items (somatization symptoms, etc.)	√	yes	yes	no	yes	no	no	49	20/29	54.71±5.43	164.51±10.92	101.11±4.22	48	19/29	55.77±6.24	161.41±10.61	99.42±8.32
19	Molecular mechanisms of gas signaling in tai chi intervention in essential hypertension in older adults	Huijuan Xie 2014	Xie Huijuan white harp	2014	1h each time, 1 time per day, 5 days per week	12 weeks	24 Style Taijiquan	High blood pressure group, tai chi high pressure group, healthy elderly volunteers who have never practiced systematic physical exercise	SBP 、DBP、NO、H2S	√	yes	yes	no	yes	no	no	25	11，14	60~70（total）	154.13±7.69	97.78±8.06	25	14，11	\	153.55±9.80	97.00±9.60	25	12，13	Contrast, health	116.27±7.35	77.37±9.47
20	Study on the application of taijiquan gongfu in the clinical treatment of elderly patients with essential hypertension	Yami Cao 2024	Cao Yamei Mu Rong Zhou Xu Yan Wang Qiao Yan Wang Fei Wang Competition Guo Shimeng Luo Yanli Zhang Shuyuan	2024	60 min, 1 time per day	12 weeks	24 Style Taijiquan	Levamlodipine Maleate Tablets	SBP 、DBP、PSQI score、K10 score及 GAD－7 score、SF－36 score	√	yes	No (randomized numeric table method)	no	yes	no	no	40	21/19	66． 98 ± 5． 48	144． 67 ± 6． 65	91． 27 ± 5． 52	40	22/18	67． 02 ± 5． 46	144． 69 ± 6． 63	91． 35 ± 5． 51
29	Effects of tai chi exercise on mood and heart rate variability in working hypertensive patients	Shouxiao Ling 2018	Shou Xiaoling Wang Lei Zhu Liyue Ren Aihua Wu Wanzhen Xin Shangping Wang Bozhong	2018	Exercise 1-2 times a day for 45-60 min.	12 weeks	24 Style Taijiquan	General daily lifestyle interventions	SBP 、DBP、SAS and SDS score、SDNN、SDANN、RMSSD	√	yes	yes	no	yes	no	no	98	48/50	52.35±3.26	140.47±8.31	88.79±9.35	100	55/45	51.35±4.21	141.90±7.93	87.41±9.72
33	Effects of tai chi exercise on long-term quality of life in middle-aged and elderly patients with essential hypertension.	Qiaoying Han 2010	Han Qiaoying Huang Xiufeng Li Renee Chen Liqing	2010	Exercise 1-2 times a day for 45-60mins	January 2005-December 2009	24 Style Taijiquan	General treatment and guidance	SBP 、DBP、SF-36QOL score、Complications (adverse events)	√	yes	No (sample stratified random assignment)	no	yes	no	no	30	\	62.12±10.51(total)	163.1±8.2	100.2±9.1	28	\	\	163.6±8.4	100.3±9.4
34	An empirical study of taijiquan exercise intervention for the prevention and treatment of hypertensive disease	Xiaojun Wang 2011	Wang Xiaojun  Li Yanjun  Liu Ningning	2011	5 times/week, 60min	16 weeks	Taijiquan Exercise Prescription	No exercise intervention and no change in lifestyle habits	SBP 、DBP、CRP、subjective perception、drug dependence	√	yes	No (random sample)	no	yes	no	no	30	\	50～70(total)	138.59±10.8	85.47±12.01	30	\	\	141.09±23.44	85.31±11.64
38	A study on the treatment of grade 1 hypertension by traditional Chinese medicine sports therapy	Zibo Shi 2017	Shi Zibo Miao Zhilin	2017	4~5 times a week, about 30min each time	12 weeks	Taichi	Low-salt, low-fat diet education, Baduanjin	SBP 、DBP	√	yes	yes	no	yes	no	no	30	17/13	43.26±9.76	146.25±4.56	91.13±5.02	30	18，12	41.58±9.12	145.56±5.12	90.26±4.63	30(Badanjin)	19，11	42.65±9.85	145.37±5.47	91.55±4.23
41	Community-Based MindeBody Meditative Tai Chi Program and Its Effects on Improvement of Blood Pressure, Weight, Renal Function, Serum Lipoprotein, and Quality of Life in Chinese Adults With Hypertension	Jing Sun 2015	Jing Sun, PhDa,b, *, and Nicholas Buys, PhD	2015	3 h/wk and 2-hour	48 weeks	Taichi	They participated in non-sports related activities such as reading and learning computer software applications during the same time period	SBP、DBP、TC、TG、HDL-C、LDL-C、FBG、EGFR、girth、BMI、quality of life	√	yes	Yes (simple random)	Statistical single-blind (researchers conducting statistical analyses and laboratory tests are unaware of the assignment status of participants)	yes	no	no	136	19/117	45~80(total)	130.71 ± 16.65	82.21±7.94	130	29/101	\	130.46 ± 15.97	81.92 ±8.25
42	Effect of T’ai Chi Exercise on Hypertension in Young and Middle-Aged In-Service Staff	Xiao-Ling Shou 2019	Xiao-Ling Shou, MS, Lei Wang, MS, Xiao-Qing Jin, MD, Li-Yue Zhu, MS, Ai-Hua Ren, MB, and Qi-Nan Wang, MB	2019	40-90min，1-2/d	12 weeks	24 Style Taijiquan	General daily lifestyle interventions	SBP、DBP、 PP、BMI、SBP、TC、TG、HDL-C、LDL-C、HR、Glu、SF-36	√	yes	yes	no	yes	no	no	98	48/50	52 ± 6.46 male, 51 ± 7.09 female	139.42 ±9.47	83.20 ± 9.45	100	55/45	52 ± 8.98m 51 ± 7.54f	142.90 ± 7.91	82.40 ± 7.82
46	Tai Chi exercise is more effective than brisk walking in reducing cardiovascular disease risk factors among adults with hypertension: A randomised controlled trial	Aileen Wai Kiu Chan 2018	Aileen Wai Kiu Chana,⁎, Sek Ying Chaira, Diana Tze Fan Leea, Doris Yin Ping Leungb, Janet Wing Hung Sita, Ho Yu Chenga, Ruth E. Taylor-Piliaec	2018	Twice a week for 60min	12 weeks	24 Style Taijiquan	brisk walking、blank group	SBP、DBP、FBS、HbA1c、HDL、TC、TG、LDL、BMI、girth、2mST、PSS、SF-12 carcass、SF-12 psychosocial、self-efficacy	√	yes	No (random allocation using a computer-based randomizer)	no	yes	no	no	82	32/50	64.70 ± 7.59	142.39 ± 17.31	81.83 ± 11.65	82	38/44	65.13 ± 10.22	142.49 ± 19.12	82.59 ± 10.68	82(Walk fast)	42/40	63.22 ± 11.11	138.15 ± 17.39	79.74 ± 10.51
47	The Beneficial Effects of Tai Chi Chuan on Blood Pressure and Lipid Profile and Anxiety Status in a Randomized Controlled Trial	JEN-CHEN TSAI 2003	JEN-CHEN TSAI, Ph.D.,1 WEI-HSIN WANG, Ph.D.,2 PAUL CHAN, M.D., Ph.D.,3 LI-JUNG LIN, M.N.S.,1 CHIA-HUEI WANG, M.N.S.,1 BRIAN TOMLINSON, M.D.,4 MING-HSIUNG HSIEH, M.D.,3 HUNG-YU YANG, M.D.,3 and JU-CHI LIU, M.D.	2003	3 times a week, 50 min each time	12 weeks	Tai Chi Chuan (108 postures)	Sedentary life control group	SBP、DBP、TG、HDL-C、LDL-C、HR、CHOL、Trait anxiety、State anxiety	√	yes	No (drawing of lots)	no	yes	no	no	37	19/18	51.6 ± 16.3	142.4 ± 8.6	87.4 ± 8.7	39	19/20	50.5 ± 9.8	148.2 ± 8.8	86.2 ± 8.4
50	The impact of group-based Tai chi on health-status outcomes amongcommunity-dwelling older adults with hypertension	Chunhua Ma 2018	Chunhua Ma, PhD, RNa,*, Wei Zhou, MSN, RNa, Qiubo Tang,RNb, Shuling Huang,RNc	2018	3-5 times per week, at least 60min	24 weeks	24 Style Taijiquan	Routine care of hypertension	SBP、DBP、girth、BMI、Social support, depressive symptoms, quality of life	√	yes	No (randomized envelopes)	no	yes	no	no	79	54/25	70.24 ± 10.25	149.06 ± 19.51	90.74 ± 8.24	79	55/24	69.71 ± 10.84	150.19 ± 18.30	89.16 ± 9.37
51	Effect of Tai Chivs Aerobic Exercise on Blood Pressure in Patients With Prehypertension A Randomized Clinical Trial	Xinye Li 2024	Xinye Li, MD; Peifen Chang, MD; Min Wu, MD; Yuchen Jiang, MD; Yonghong Gao, PhD; Hengwen Chen, MD; Liyuan Tao, PhD; Dawei Wei, MD; Xiaochen Yang, MD;Xingjiang Xiong, MD; Yan Yang, MD; Xiandu Pan, MD; Ran Zhao, MD; Fan Yang, PhD; Jiahao Sun, MD; Shengjie Yang, MD; Li Tian, MD; Xiaofang He, MD; Eryu Wang, MD;Yiyuan Yang, MD; Yanwei Xing, MD	2024	4 times a week, 60min each time	48 weeks	24 Style Taijiquan	aerobics	SBP, DBP, 24hSBP, 24hDBP, Daytime SBP, Daytime DBP, Nighttime SBP, Nighttime DBP, lipids (LDL cholesterol, HDL cholesterol, total cholesterol, and triglyceride levels), metabolic parameters (fasting glucose, glycosylated hemoglobin, and creatinine levels) , Medical Outcomes Study 36-item Brief Health Survey, Systematic Coronary Risk Evaluation (SCORE), waist circumference, body weight, 12-month b…	√	yes	No (24-hour centralized web-based automated randomization system using static randomization methods and SAS 9.4 software PROC PLAN process programming)	Statistical single-blind (assessment of efficacy outcomes)	yes	no	no	173	86/87	48.4 (12.4)	132.4 (6.0)	84.2 (4.9)	169	80/89	50.1 (11.4)	132.6 (6.0)	84.5 (4.7)
52	Comparison between Tai Chi and square dance on the antihypertensive effect and cardiovascular disease risk factors in patients with essential hypertension: a 12-week randomized controlled trial	Zhi-Wei Yan 2022	Zhi-Wei Yan , Zhen Yang , Jing-Hui Yang , Cheng-Lin Song , Zhuang Zhao , Yan Gao	2022	5 times per week, 60min	12 weeks	24 Style Taijiquan	Square dancing and control	SBP、DBP、BMI、WHR、BF、VC、MOU、RHR	√	yes	No (random number)	Statistical Single Blind (Research Assistant)	yes	no	no	49	17/32	59.31 ± 7.52	142.88±7 .24	85.86±5. 85	47	17/30	60.78 ± 7.21	142.04± 6.40	86.23±4 .96	48(Square Dance)	16/32	59.54 ± 5.85	141.90± 6.42	85.54±7 .06
53	Effect and mechanism of tai chi on blood pressure of patients with essential hypertension: a randomized controlled study	Bo Lin 2021	Bo Lin , Qiu Jin , Chunhua Liu , Wenhui Zhao , Runyuan Ji	2021	3 times a week, 60min once	12 weeks	24 Style Taijiquan	Sedentary life control group	SBP、DBP、Ang II、NO	√	yes	No (excel)	Statistical single-blind (all patients had three blood pressure measurements taken in a clinic setting by a research assistant who was unaware of the subject's group assignment)	yes	no	no	50	36/24	64.20±4.04	143.78±7.12	85.59±5.46	49	29/21	63.80±4.40	142.90±9.32	85.02±5.49

## Sheet: analyze
SBP	Number	author	year	nt	tbmean	tbsd	tfmean	tfsd	nc	cbmean	cbsd	cfmean	cfsd	Baseline period difference
	1	Xiaobin Wang	2019	50	160.74	11.3	134.46	9.44	50	163.53	10.26	122.87	9.28	-2.79	11.59		Number	author	year	nt	tbmean	tbsd	tfmean	tfsd	nc	cbmean	cbsd	cfmean	cfsd	Baseline period difference
	2	Lijuan Feng	2018	36	144.17	8.96	133.42	7.69	37	145.22	11.31	143.46	11.5	-1.05	-10.04		12	AileenWaiKiuChan	2018	82	142.39	17.31	130.14	13.22	82	142.49	19.12	140.19	18.22
	3	Yongcai Zheng	2015	49	164.51	10.92	124.48	8.71	49	161.41	10.61	136.43	9.65	3.1	-11.95		17	BoLin	2021	50	143.78	7.12	132.02	5.48	49	142.9	9.32	139.62	8.85
	4	Huijuan Xie	2014	25	154.13	7.69	141.47	10.09	25	153.55	9.8	152.39	8.71	0.58	-10.92		14	ChunhuaMa	2018	79	149.06	19.51	144.37	17.08	79	150.19	18.3	148.64	19.46
	5	Yami Cao	2024	40	144.67	6.65	127.55	5.82	40	144.69	6.63	132.53	5.76	-0.02	-4.98		4	Huijuan Xie	2014	25	154.13	7.69	141.47	10.09	25	153.55	9.8	152.39	8.71
	6	Xiaoling Shou	2018	98	140.47	8.31	130.46	9.88	100	141.9	7.93	138.54	7.97	-1.43	-8.08		13	JEN-CHENTSAI	2003	37	142.4	8.6	126.8	7.4	39	148.2	8.8	154.6	12.2
	7	Qiaoying Han	2010	30	163.1	8.2	127.9	7.2	28	163.6	8.4	138.9	8.4	-0.5	-11		10	JingSun	2015	136	130.71	16.65	120.28	14.63	130	130.46	15.97	128.13	14.55
	8	Xiaojun Wang	2011	30	138.59	10.8	124.69	5.7	30	141.09	23.44	140.16	20.3	-2.5	-15.47		2	Lijuan Feng	2018	36	144.17	8.96	133.42	7.69	37	145.22	11.31	143.46	11.5
	9	Zibo Shi	2017	30	146.25	4.56	135.25	3.23	30	145.56	5.12	144.12	4.56	0.69	-8.87		11	Xiao-LingShou	2019	98	139.42	9.47	126.68	9.87	100	142.9	7.91	142.91	6.8
	10	JingSun	2015	136	130.71	16.65	120.28	14.63	130	130.46	15.97	128.13	14.55	0.25	-7.85		8	Xiaojun Wang	2011	30	138.59	10.8	124.69	5.7	30	141.09	23.44	140.16	20.3
	11	Xiao-LingShou	2019	98	139.42	9.47	126.68	9.87	100	142.9	7.91	142.91	6.8	-3.48	-16.23		6	Xiaoling Shou	2018	98	140.47	8.31	130.46	9.88	100	141.9	7.93	138.54	7.97
	12	AileenWaiKiuChan	2018	82	142.39	17.31	130.14	13.22	82	142.49	19.12	140.19	18.22	-0.1	-10.05		15	XinyeLi	2024	173	132.4	6	125.39	11.68	169	132.6	6	127.99	9.69
	13	JEN-CHENTSAI	2003	37	142.4	8.6	126.8	7.4	39	148.2	8.8	154.6	12.2	-5.8	-27.8		5	Yami Cao	2024	40	144.67	6.65	127.55	5.82	40	144.69	6.63	132.53	5.76
	14	ChunhuaMa	2018	79	149.06	19.51	144.37	17.08	79	150.19	18.3	148.64	19.46	-1.13	-4.27		16	Zhi-WeiYan	2022	49	142.88	7.24	130.88	4.6	47	142.04	6.4	141.77	6.73
	15	XinyeLi	2024	173	132.4	6	125.39	11.68	169	132.6	6	127.99	9.69	-0.2	-2.6		9	Zibo Shi	2017	30	146.25	4.56	135.25	3.23	30	145.56	5.12	144.12	4.56
	16	Zhi-WeiYan	2022	49	142.88	7.24	130.88	4.6	47	142.04	6.4	141.77	6.73	0.84	-10.89			author	year	nt	tbmean	tbsd	tfmean	tfsd	nc	cbmean	cbsd	cfmean	cfsd
	17	BoLin	2021	50	143.78	7.12	132.02	5.48	49	142.9	9.32	139.62	8.85	0.88	-7.6		7	Qiaoying Han	2010	30	163.1	8.2	127.9	7.2	28	163.6	8.4	138.9	8.4
DBP	Number	author	year	nt	tbmean	tbsd	tfmean	tfsd	nc	cbmean	cbsd	cfmean	cfsd	Baseline period difference			1	Xiaobin Wang	2019	50	160.74	11.3	134.46	9.44	50	163.53	10.26	122.87	9.28
	1	Xiaobin Wang	2019	50	93.28	9.26	76.24	10.23	50	94.84	8.35	68.44	8.46	-1.56			3	Yongcai Zheng	2015	49	164.51	10.92	124.48	8.71	49	161.41	10.61	136.43	9.65
	2	Lijuan Feng	2018	36	81.39	8.67	78.86	7.32	37	81.89	8.88	81.05	7.33	-0.5
	3	Yongcai Zheng	2015	49	101.11	4.22	75.32	3.84	49	99.42	8.32	84.73	7.84	1.69
	4	Huijuan Xie	2014	25	97.78	8.06	83.59	9.67	25	97	9.6	98.23	7.43	0.78
	5	Yami Cao	2024	40	91.27	5.52	78.63	4.5	40	91.35	5.51	84.61	4.48	-0.08
	6	Xiaoling Shou	2018	98	88.79	9.35	82.29	7.82	100	87.41	9.72	87.2	9.77	1.38			Lijuan Feng	2018	36	144.17	8.96	133.42	7.69	37	145.22	11.31	143.46	11.5
	7	Qiaoying Han	2010	30	100.2	9.1	83.4	6.7	28	100.3	9.4	87.2	7.1	-0.1			XinyeLi	2024	173	132.4	6	125.39	11.68	169	132.6	6	127.99	9.69
	8	Xiaojun Wang	2011	30	85.47	12.01	77.34	5.92	30	85.31	11.64	84.38	10.98	0.16			Zibo Shi	2017	30	146.25	4.56	135.25	3.23	30	145.37	5.47	134.36	4.25
	9	Zibo Shi	2017	30	91.13	5.02	81.58	4.31	30	90.26	4.63	89.48	3.53	0.87			AileenWaiKiuChan	2018	82	142.39	17.31	130.14	13.22	82	138.15	17.39	140.76	20.97
	10	JingSun	2015	136	82.21	7.94	75.31	14.53	130	81.92	8.25	79.58	12.44	0.29			Zhi-WeiYan	2022	49	142.88	7.24	130.88	4.6	48	141.9	6.42	134.21	6. 53
	11	Xiao-LingShou	2019	98	83.2	9.45	76.28	7.79	100	82.4	7.82	83.29	7.8	0.8
	12	AileenWaiKiuChan	2018	82	81.83	11.65	76.78	9.61	82	82.59	10.68	83.82	10.19	-0.76			author	year	nt	tbmean	tbsd	tfmean	tfsd	nc	cbmean	cbsd	cfmean	cfsd
	13	JEN-CHENTSAI	2003	37	87.4	8.7	78.6	6	39	86.2	8.4	89.6	7.8	1.2
	14	ChunhuaMa	2018	79	90.74	8.24	84.53	8.91	79	89.16	9.37	87.6	7.78	1.58															BoLin	2021	50	143.78	7.12	132.02	5.48	49	142.9	9.32	139.62	8.85
	15	XinyeLi	2024	173	84.2	4.9	80.47	6.98	169	84.5	4.7	81.94	7.67	-0.3		12	AileenWaiKiuChan	2018	82	81.83	11.65	76.78	9.61	82	82.59	10.68	83.82	10.19	ChunhuaMa	2018	79	149.06	19.51	144.37	17.08	79	150.19	18.3	148.64	19.46
	16	Zhi-WeiYan	2022	49	85.86	5.85	79.39	5.25	47	86.23	4.96	86	5.04	-0.37		2	Lijuan Feng	2018	36	81.39	8.67	78.86	7.32	37	81.89	8.88	81.05	7.33	Huijuan Xie	2014	25	154.13	7.69	141.47	10.09	25	153.55	9.8	152.39	8.71
	17	BoLin	2021	50	85.59	5.46	76.43	6.68	49	85.02	5.49	81.1	4.31	0.57		15	XinyeLi	2024	173	84.2	4.9	80.47	6.98	169	84.5	4.7	81.94	7.67	JEN-CHENTSAI	2003	37	142.4	8.6	126.8	7.4	39	148.2	8.8	154.6	12.2
TC	Number	author	year	nt	tbmean	tbsd	tfmean	tfsd	nc	cbmean	cbsd	cfmean	cfsd	Baseline period difference		16	Zhi-WeiYan	2022	49	85.86	5.85	79.39	5.25	47	86.23	4.96	86	5.04	JingSun	2015	136	130.71	16.65	120.28	14.63	130	130.46	15.97	128.13	14.55
	1	Xiaobin Wang	2019	50	5.33	0.81	4.75	0.58	50	5.23	0.69	5.02	0.81	0.1		9	Zibo Shi	2017	30	91.13	5.02	81.58	4.31	30	90.26	4.63	89.48	3.53	Qiaoying Han	2010	30	163.1	8.2	127.9	7.2	28	163.6	8.4	138.9	8.4
	2	Lijuan Feng	2018	36	4.6	1.21	4.2	0.87	37	4.58	1.1	4.51	1.02	0.02															Xiao-LingShou	2019	98	139.42	9.47	126.68	9.87	100	142.9	7.91	142.91	6.8
	3	Yongcai Zheng	2015	49	5.82	0.89	3.61	0.52	49	5.74	0.89	4.22	0.96	0.08		17	BoLin	2021	50	85.59	5.46	76.43	6.68	49	85.02	5.49	81.1	4.31	Xiaobin Wang	2019	50	160.74	11.3	134.46	9.44	50	163.53	10.26	122.87	9.28
	4	JingSun	2015	136	4.75	1.15	4.81	0.95	130	4.65	3.16	5.49	0.97	0.1		14	ChunhuaMa	2018	79	90.74	8.24	84.53	8.91	79	89.16	9.37	87.6	7.78	Xiaojun Wang	2011	30	138.59	10.8	124.69	5.7	30	141.09	23.44	140.16	20.3
	5	Xiao-LingShou	2019	98	5.79	0.91	5.2	0.79	100	5.67	0.96	5.69	1.11	0.12		4	Huijuan Xie	2014	25	97.78	8.06	83.59	9.67	25	97	9.6	98.23	7.43	Xiaoling Shou	2018	98	140.47	8.31	130.46	9.88	100	141.9	7.93	138.54	7.97
	6	AileenWaiKiuChan	2018	82	4.18	1.14	4.11	1.09	82	4.03	1.38	3.89	1.19	0.15		13	JEN-CHENTSAI	2003	37	87.4	8.7	78.6	6	39	86.2	8.4	89.6	7.8	Yami Cao	2024	40	144.67	6.65	127.55	5.82	40	144.69	6.63	132.53	5.76
TG	Number	author	year	nt	tbmean	tbsd	tfmean	tfsd	nc	cbmean	cbsd	cfmean	cfsd	Baseline period difference		10	JingSun	2015	136	82.21	7.94	75.31	14.53	130	81.92	8.25	79.58	12.44	Yongcai Zheng	2015	49	164.51	10.92	124.48	8.71	49	161.41	10.61	136.43	9.65
	1	Xiaobin Wang	2019	50	1.54	0.38	1.22	0.24	50	1.6	0.46	1.48	0.31	-0.06		7	Qiaoying Han	2010	30	100.2	9.1	83.4	6.7	28	100.3	9.4	87.2	7.1
	2	Lijuan Feng	2018	36	1.77	1.56	1.39	0.59	37	2.32	2.59	2.13	2.38	-0.55		11	Xiao-LingShou	2019	98	83.2	9.45	76.28	7.79	100	82.4	7.82	83.29	7.8
	3	Yongcai Zheng	2015	49	4.66	0.66	1.62	0.58	49	4.45	0.69	2.97	0.86	0.21		1	Xiaobin Wang	2019	50	93.28	9.26	76.24	10.23	50	94.84	8.35	68.44	8.46
	4	JingSun	2015	136	1.66	1.03	1.92	0.98	130	1.58	1.37	1.96	1.03	0.08		8	Xiaojun Wang	2011	30	85.47	12.01	77.34	5.92	30	85.31	11.64	84.38	10.98
	5	Xiao-LingShou	2019	98	2	1.7	1.38	0.46	100	2.04	1.4	2.17	0.67	-0.04		6	Xiaoling Shou	2018	98	88.79	9.35	82.29	7.82	100	87.41	9.72	87.2	9.77
	6	AileenWaiKiuChan	2018	82	1.38	0.82	1.35	0.66	82	1.58	1.19	1.46	1.04	-0.2		5	Yami Cao	2024	40	91.27	5.52	78.63	4.5	40	91.35	5.51	84.61	4.48
HDL	Number	author	year	nt	tbmean	tbsd	tfmean	tfsd	nc	cbmean	cbsd	cfmean	cfsd	Baseline period difference		3	Yongcai Zheng	2015	49	101.11	4.22	75.32	3.84	49	99.42	8.32	84.73	7.84
	1	Xiaobin Wang	2019	50	1.23	0.35	1.32	0.21	50	1.22	0.17	1.25	0.22	0.01
	2	Lijuan Feng	2018	36	1.49	0.31	1.29	0.24	37	1.42	0.32	1.3	0.26	0.07
	3	Yongcai Zheng	2015	49	1.33	0.12	1.35	0.08	49	1.34	0.16	6.32	0.61	-0.01
	4	JingSun	2015	136	1.57	0.55	1.59	0.34	130	1.49	0.62	1.63	0.37	0.08
	5	Xiao-LingShou	2019	98	1.49	0.26	1.49	0.25	100	1.4	0.4	1.29	0.42	0.09
	6	AileenWaiKiuChan	2018	82	1.19	0.44	1.28	0.43	82	1.17	0.47	1.11	0.42	0.02
LDL	Number	author	year	nt	tbmean	tbsd	tfmean	tfsd	nc	cbmean	cbsd	cfmean	cfsd	Baseline period difference
	1	Xiaobin Wang	2019	50	3.36	0.49	3.1	0.5	50	3.39	0.37	3.3	0.47	-0.03
	2	Lijuan Feng	2018	36	2.4	0.71	2.12	0.58	37	2.21	0.68	2.33	0.72	0.19
	3	Yongcai Zheng	2015	49	2.48	0.09	1.69	0.06	49	2.47	0.1	2.51	0.13	0.01
	4	JingSun	2015	136	2.72	0.87	2.73	0.79	130	2.59	1.11	5.41	2.82	0.13
	5	Xiao-LingShou	2019	98	3.13	0.81	2.6	0.49	100	3.25	0.83	3.26	0.94	-0.12
	6	AileenWaiKiuChan	2018	82	2.46	0.8	2.39	0.78	82	2.36	0.84	2.29	0.95	0.1
BMI	Number	author	year	nt	tbmean	tbsd	tfmean	tfsd	nc	cbmean	cbsd	cfmean	cfsd	Baseline period difference
	1	JingSun	2015	136	23.38	3.05	22.25	2.91	130	23.5	2.99	23.16	2.94	-0.12
	2	Xiao-LingShou	2019	98	26.71	1.7	25.83	2.71	100	26.71	1.9	26.67	1.9	0
	3	AileenWaiKiuChan	2018	82	26.38	4.26	26.09	4.33	82	25.72	4.04	25.05	3.89	0.66
	4	JEN-CHENTSAI	2003	37	23.8	2.4	23.6	2.2	39	24.1	1.8	23.9	2	-0.3
	5	ChunhuaMa	2018	79	26.01	3.38	24.23	3.02	79	25.96	2.91	22.45	3.79	0.05
	6	XinyeLi	2024	173	25.5	3.3	25.32	1.57	169	24.8	3.2	24.49	1.98	0.7
	7	Zhi-WeiYan	2022	49	23.97	2.69	23.74	2.72	47	24.22	2.44	24.19	2.45	-0.25
waist	Number	author	year	nt	tbmean	tbsd	tfmean	tfsd	nc	cbmean	cbsd	cfmean	cfsd	Baseline period difference
	1	JingSun	2015	136	76.06	6.86	75.73	7.56	130	79.82	4.8	79.49	8.27	-3.76
	2	AileenWaiKiuChan	2018	82	90.7	9.74	89.85	10.58	82	89.98	10.81	89.54	11.27	0.72
	3	ChunhuaMa	2018	79	76.83	7.05	74.18	6.37	79	74.59	6.51	73.24	5.98	2.24
	4	XinyeLi	2024	173	88.8	9.3	87.31	5.55	169	87.1	9.4	85.46	7.08	1.7
																	7	Qiaoying Han	2010	30	100.2	9.1	83.4	6.7	28	100.3	9.4	87.2	7.1
																	1	Xiaobin Wang	2019	50	93.28	9.26	76.24	10.23	50	94.84	8.35	68.44	8.46
																	3	Yongcai Zheng	2015	49	101.11	4.22	75.32	3.84	49	99.42	8.32	84.73	7.84
																	12	AileenWaiKiuChan	2018	82	81.83	11.65	76.78	9.61	82	82.59	10.68	83.82	10.19
																	17	BoLin	2021	50	85.59	5.46	76.43	6.68	49	85.02	5.49	81.1	4.31
																	14	ChunhuaMa	2018	79	90.74	8.24	84.53	8.91	79	89.16	9.37	87.6	7.78
																	4	Huijuan Xie	2014	25	97.78	8.06	83.59	9.67	25	97	9.6	98.23	7.43
																	13	JEN-CHENTSAI	2003	37	87.4	8.7	78.6	6	39	86.2	8.4	89.6	7.8
																	10	JingSun	2015	136	82.21	7.94	75.31	14.53	130	81.92	8.25	79.58	12.44
																	2	Lijuan Feng	2018	36	81.39	8.67	78.86	7.32	37	81.89	8.88	81.05	7.33
																	11	Xiao-LingShou	2019	98	83.2	9.45	76.28	7.79	100	82.4	7.82	83.29	7.8
																	8	Xiaojun Wang	2011	30	85.47	12.01	77.34	5.92	30	85.31	11.64	84.38	10.98
																	6	Xiaoling Shou	2018	98	88.79	9.35	82.29	7.82	100	87.41	9.72	87.2	9.77
																	15	XinyeLi	2024	173	84.2	4.9	80.47	6.98	169	84.5	4.7	81.94	7.67
																	5	Yami Cao	2024	40	91.27	5.52	78.63	4.5	40	91.35	5.51	84.61	4.48
																	16	Zhi-WeiYan	2022	49	85.86	5.85	79.39	5.25	47	86.23	4.96	86	5.04
																	9	Zibo Shi	2017	30	91.13	5.02	81.58	4.31	30	90.26	4.63	89.48	3.53

## Sheet: Sheet2
SBP	author	year	nt	tbmean	tbsd	tfmean	tfsd	nc	cbmean	cbsd	cfmean	cfsd
	AileenWaiKiuChan	2018	82	142.39	17.31	130.14	13.22	82	142.49	19.12	140.19	18.22
	BoLin	2021	50	143.78	7.12	132.02	5.48	49	142.9	9.32	139.62	8.85
	ChunhuaMa	2018	79	149.06	19.51	144.37	17.08	79	150.19	18.3	148.64	19.46
	Huijuan Xie	2014	25	154.13	7.69	141.47	10.09	25	153.55	9.8	152.39	8.71
	JEN-CHENTSAI	2003	37	142.4	8.6	126.8	7.4	39	148.2	8.8	154.6	12.2
	JingSun	2015	136	130.71	16.65	120.28	14.63	130	130.46	15.97	128.13	14.55																	12	AileenWaiKiuChan	2018	82	142.39	17.31	130.14	13.22	82	142.49	19.12	140.19	18.22
	Lijuan Feng	2018	36	144.17	8.96	133.42	7.69	37	145.22	11.31	143.46	11.5				author	year	nt	tbmean	tbsd	tfmean	tfsd	nc	cbmean	cbsd	cfmean	cfsd		17	BoLin	2021	50	143.78	7.12	132.02	5.48	49	142.9	9.32	139.62	8.85
	Qiaoying Han	2010	30	163.1	8.2	127.9	7.2	28	163.6	8.4	138.9	8.4			4	Huijuan Xie	2014	25	154.13	7.69	141.47	10.09	25	153.55	9.8	152.39	8.71		14	ChunhuaMa	2018	79	149.06	19.51	144.37	17.08	79	150.19	18.3	148.64	19.46
	Xiao-LingShou	2019	98	139.42	9.47	126.68	9.87	100	142.9	7.91	142.91	6.8			11	Xiao-LingShou	2019	98	139.42	9.47	126.68	9.87	100	142.9	7.91	142.91	6.8		13	JEN-CHENTSAI	2003	37	142.4	8.6	126.8	7.4	39	148.2	8.8	154.6	12.2
	Xiaobin Wang	2019	50	160.74	11.3	134.46	9.44	50	163.53	10.26	122.87	9.28			6	Xiaoling Shou	2018	98	140.47	8.31	130.46	9.88	100	141.9	7.93	138.54	7.97		10	JingSun	2015	136	130.71	16.65	120.28	14.63	130	130.46	15.97	128.13	14.55
	Xiaojun Wang	2011	30	138.59	10.8	124.69	5.7	30	141.09	23.44	140.16	20.3			3	Yongcai Zheng	2015	49	164.51	10.92	124.48	8.71	49	161.41	10.61	136.43	9.65		2	Lijuan Feng	2018	36	144.17	8.96	133.42	7.69	37	145.22	11.31	143.46	11.5
	Xiaoling Shou	2018	98	140.47	8.31	130.46	9.88	100	141.9	7.93	138.54	7.97			9	Zibo Shi	2017	30	146.25	4.56	135.25	3.23	30	145.56	5.12	144.12	4.56		7	Qiaoying Han	2010	30	163.1	8.2	127.9	7.2	28	163.6	8.4	138.9	8.4
	XinyeLi	2024	173	132.4	6	125.39	11.68	169	132.6	6	127.99	9.69																	1	Xiaobin Wang	2019	50	160.74	11.3	134.46	9.44	50	163.53	10.26	122.87	9.28
	Yami Cao	2024	40	144.67	6.65	127.55	5.82	40	144.69	6.63	132.53	5.76																	8	Xiaojun Wang	2011	30	138.59	10.8	124.69	5.7	30	141.09	23.44	140.16	20.3
	Yongcai Zheng	2015	49	164.51	10.92	124.48	8.71	49	161.41	10.61	136.43	9.65																	15	XinyeLi	2024	173	132.4	6	125.39	11.68	169	132.6	6	127.99	9.69
	Zhi-WeiYan	2022	49	142.88	7.24	130.88	4.6	47	142.04	6.4	141.77	6.73																	5	Yami Cao	2024	40	144.67	6.65	127.55	5.82	40	144.69	6.63	132.53	5.76
	Zibo Shi	2017	30	146.25	4.56	135.25	3.23	30	145.56	5.12	144.12	4.56																	16	Zhi-WeiYan	2022	49	142.88	7.24	130.88	4.6	47	142.04	6.4	141.77	6.73
DBP	Number	author	year	nt	tbmean	tbsd	tfmean	tfsd	nc	cbmean	cbsd	cfmean	cfsd
	1	AileenWaiKiuChan	2018	82	81.83	11.65	76.78	9.61	82	82.59	10.68	83.82	10.19		Number	author	year	nt	tbmean	tbsd	tfmean	tfsd	nc	cbmean	cbsd	cfmean	cfsd
	2	BoLin	2021	50	85.59	5.46	76.43	6.68	49	85.02	5.49	81.1	4.31		4	Huijuan Xie	2014	25	97.78	8.06	83.59	9.67	25	97	9.6	98.23	7.43		AileenWaiKiuChan	2018	82	81.83	11.65	76.78	9.61	82	82.59	10.68	83.82	10.19
	3	ChunhuaMa	2018	79	90.74	8.24	84.53	8.91	79	89.16	9.37	87.6	7.78		9	Xiao-LingShou	2019	98	83.2	9.45	76.28	7.79	100	82.4	7.82	83.29	7.8		BoLin	2021	50	85.59	5.46	76.43	6.68	49	85.02	5.49	81.1	4.31
	4	Huijuan Xie	2014	25	97.78	8.06	83.59	9.67	25	97	9.6	98.23	7.43		12	Xiaoling Shou	2018	98	88.79	9.35	82.29	7.82	100	87.41	9.72	87.2	9.77		ChunhuaMa	2018	79	90.74	8.24	84.53	8.91	79	89.16	9.37	87.6	7.78
	5	JEN-CHENTSAI	2003	37	87.4	8.7	78.6	6	39	86.2	8.4	89.6	7.8		15	Yongcai Zheng	2015	49	101.11	4.22	75.32	3.84	49	99.42	8.32	84.73	7.84		JEN-CHENTSAI	2003	37	87.4	8.7	78.6	6	39	86.2	8.4	89.6	7.8
	6	JingSun	2015	136	82.21	7.94	75.31	14.53	130	81.92	8.25	79.58	12.44		17	Zibo Shi	2017	30	91.13	5.02	81.58	4.31	30	90.26	4.63	89.48	3.53		JingSun	2015	136	82.21	7.94	75.31	14.53	130	81.92	8.25	79.58	12.44
	7	Lijuan Feng	2018	36	81.39	8.67	78.86	7.32	37	81.89	8.88	81.05	7.33																Lijuan Feng	2018	36	81.39	8.67	78.86	7.32	37	81.89	8.88	81.05	7.33
	8	Qiaoying Han	2010	30	100.2	9.1	83.4	6.7	28	100.3	9.4	87.2	7.1																Qiaoying Han	2010	30	100.2	9.1	83.4	6.7	28	100.3	9.4	87.2	7.1
	9	Xiao-LingShou	2019	98	83.2	9.45	76.28	7.79	100	82.4	7.82	83.29	7.8																Xiaobin Wang	2019	50	93.28	9.26	76.24	10.23	50	94.84	8.35	68.44	8.46
	10	Xiaobin Wang	2019	50	93.28	9.26	76.24	10.23	50	94.84	8.35	68.44	8.46																Xiaojun Wang	2011	30	85.47	12.01	77.34	5.92	30	85.31	11.64	84.38	10.98
	11	Xiaojun Wang	2011	30	85.47	12.01	77.34	5.92	30	85.31	11.64	84.38	10.98																XinyeLi	2024	173	84.2	4.9	80.47	6.98	169	84.5	4.7	81.94	7.67
	12	Xiaoling Shou	2018	98	88.79	9.35	82.29	7.82	100	87.41	9.72	87.2	9.77		14	ChunhuaMa	2018	79	90.74	8.24	84.53	8.91	79	89.16	9.37	87.6	7.78		Yami Cao	2024	40	91.27	5.52	78.63	4.5	40	91.35	5.51	84.61	4.48
	13	XinyeLi	2024	173	84.2	4.9	80.47	6.98	169	84.5	4.7	81.94	7.67		10	JingSun	2015	136	82.21	7.94	75.31	14.53	130	81.92	8.25	79.58	12.44		Zhi-WeiYan	2022	49	85.86	5.85	79.39	5.25	47	86.23	4.96	86	5.04
	14	Yami Cao	2024	40	91.27	5.52	78.63	4.5	40	91.35	5.51	84.61	4.48		7	Qiaoying Han	2010	30	100.2	9.1	83.4	6.7	28	100.3	9.4	87.2	7.1
	15	Yongcai Zheng	2015	49	101.11	4.22	75.32	3.84	49	99.42	8.32	84.73	7.84		8	Xiaojun Wang	2011	30	85.47	12.01	77.34	5.92	30	85.31	11.64	84.38	10.98
	16	Zhi-WeiYan	2022	49	85.86	5.85	79.39	5.25	47	86.23	4.96	86	5.04		15	XinyeLi	2024	173	84.2	4.9	80.47	6.98	169	84.5	4.7	81.94	7.67
	17	Zibo Shi	2017	30	91.13	5.02	81.58	4.31	30	90.26	4.63	89.48	3.53
TC	Number	author	year	nt	tbmean	tbsd	tfmean	tfsd	nc	cbmean	cbsd	cfmean	cfsd																12	AileenWaiKiuChan	2018	82	81.83	11.65	76.78	9.61	82	82.59	10.68	83.82	10.19
	1	Xiaobin Wang	2019	50	5.33	0.81	4.75	0.58	50	5.23	0.69	5.02	0.81		6	AileenWaiKiuChan	2018	82	4.18	1.14	4.11	1.09	82	4.03	1.38	3.89	1.19		17	BoLin	2021	50	85.59	5.46	76.43	6.68	49	85.02	5.49	81.1	4.31
	2	Lijuan Feng	2018	36	4.6	1.21	4.2	0.87	37	4.58	1.1	4.51	1.02		4	JingSun	2015	136	4.75	1.15	4.81	0.95	130	4.65	3.16	5.49	0.97		4	Huijuan Xie	2014	25	97.78	8.06	83.59	9.67	25	97	9.6	98.23	7.43
	3	Yongcai Zheng	2015	49	5.82	0.89	3.61	0.52	49	5.74	0.89	4.22	0.96		2	Lijuan Feng	2018	36	4.6	1.21	4.2	0.87	37	4.58	1.1	4.51	1.02		13	JEN-CHENTSAI	2003	37	87.4	8.7	78.6	6	39	86.2	8.4	89.6	7.8
	4	JingSun	2015	136	4.75	1.15	4.81	0.95	130	4.65	3.16	5.49	0.97		5	Xiao-LingShou	2019	98	5.79	0.91	5.2	0.79	100	5.67	0.96	5.69	1.11		2	Lijuan Feng	2018	36	81.39	8.67	78.86	7.32	37	81.89	8.88	81.05	7.33
	5	Xiao-LingShou	2019	98	5.79	0.91	5.2	0.79	100	5.67	0.96	5.69	1.11		1	Xiaobin Wang	2019	50	5.33	0.81	4.75	0.58	50	5.23	0.69	5.02	0.81		11	Xiao-LingShou	2019	98	83.2	9.45	76.28	7.79	100	82.4	7.82	83.29	7.8
	6	AileenWaiKiuChan	2018	82	4.18	1.14	4.11	1.09	82	4.03	1.38	3.89	1.19		3	Yongcai Zheng	2015	49	5.82	0.89	3.61	0.52	49	5.74	0.89	4.22	0.96		1	Xiaobin Wang	2019	50	93.28	9.26	76.24	10.23	50	94.84	8.35	68.44	8.46
TG	Number	author	year	nt	tbmean	tbsd	tfmean	tfsd	nc	cbmean	cbsd	cfmean	cfsd																6	Xiaoling Shou	2018	98	88.79	9.35	82.29	7.82	100	87.41	9.72	87.2	9.77
	1	Xiaobin Wang	2019	50	1.54	0.38	1.22	0.24	50	1.6	0.46	1.48	0.31		6	AileenWaiKiuChan	2018	82	1.38	0.82	1.35	0.66	82	1.58	1.19	1.46	1.04		5	Yami Cao	2024	40	91.27	5.52	78.63	4.5	40	91.35	5.51	84.61	4.48
	2	Lijuan Feng	2018	36	1.77	1.56	1.39	0.59	37	2.32	2.59	2.13	2.38		4	JingSun	2015	136	1.66	1.03	1.92	0.98	130	1.58	1.37	1.96	1.03		3	Yongcai Zheng	2015	49	101.11	4.22	75.32	3.84	49	99.42	8.32	84.73	7.84
	3	Yongcai Zheng	2015	49	4.66	0.66	1.62	0.58	49	4.45	0.69	2.97	0.86		2	Lijuan Feng	2018	36	1.77	1.56	1.39	0.59	37	2.32	2.59	2.13	2.38		16	Zhi-WeiYan	2022	49	85.86	5.85	79.39	5.25	47	86.23	4.96	86	5.04
	4	JingSun	2015	136	1.66	1.03	1.92	0.98	130	1.58	1.37	1.96	1.03		5	Xiao-LingShou	2019	98	2	1.7	1.38	0.46	100	2.04	1.4	2.17	0.67		9	Zibo Shi	2017	30	91.13	5.02	81.58	4.31	30	90.26	4.63	89.48	3.53
	5	Xiao-LingShou	2019	98	2	1.7	1.38	0.46	100	2.04	1.4	2.17	0.67		1	Xiaobin Wang	2019	50	1.54	0.38	1.22	0.24	50	1.6	0.46	1.48	0.31
	6	AileenWaiKiuChan	2018	82	1.38	0.82	1.35	0.66	82	1.58	1.19	1.46	1.04		3	Yongcai Zheng	2015	49	4.66	0.66	1.62	0.58	49	4.45	0.69	2.97	0.86
HDL	Number	author	year	nt	tbmean	tbsd	tfmean	tfsd	nc	cbmean	cbsd	cfmean	cfsd
	1	Xiaobin Wang	2019	50	1.23	0.35	1.32	0.21	50	1.22	0.17	1.25	0.22		6	AileenWaiKiuChan	2018	82	1.19	0.44	1.28	0.43	82	1.17	0.47	1.11	0.42
	2	Lijuan Feng	2018	36	1.49	0.31	1.29	0.24	37	1.42	0.32	1.3	0.26		4	JingSun	2015	136	1.57	0.55	1.59	0.34	130	1.49	0.62	1.63	0.37
	3	Yongcai Zheng	2015	49	1.33	0.12	1.35	0.08	49	1.34	0.16	6.32	0.61		2	Lijuan Feng	2018	36	1.49	0.31	1.29	0.24	37	1.42	0.32	1.3	0.26
	4	JingSun	2015	136	1.57	0.55	1.59	0.34	130	1.49	0.62	1.63	0.37		5	Xiao-LingShou	2019	98	1.49	0.26	1.49	0.25	100	1.4	0.4	1.29	0.42
	5	Xiao-LingShou	2019	98	1.49	0.26	1.49	0.25	100	1.4	0.4	1.29	0.42		1	Xiaobin Wang	2019	50	1.23	0.35	1.32	0.21	50	1.22	0.17	1.25	0.22
	6	AileenWaiKiuChan	2018	82	1.19	0.44	1.28	0.43	82	1.17	0.47	1.11	0.42		3	Yongcai Zheng	2015	49	1.33	0.12	1.35	0.08	49	1.34	0.16	6.32	0.61
LDL	Number	author	year	nt	tbmean	tbsd	tfmean	tfsd	nc	cbmean	cbsd	cfmean	cfsd
	1	Xiaobin Wang	2019	50	3.36	0.49	3.1	0.5	50	3.39	0.37	3.3	0.47		6	AileenWaiKiuChan	2018	82	2.46	0.8	2.39	0.78	82	2.36	0.84	2.29	0.95
	2	Lijuan Feng	2018	36	2.4	0.71	2.12	0.58	37	2.21	0.68	2.33	0.72		4	JingSun	2015	136	2.72	0.87	2.73	0.79	130	2.59	1.11	5.41	2.82
	3	Yongcai Zheng	2015	49	2.48	0.09	1.69	0.06	49	2.47	0.1	2.51	0.13		2	Lijuan Feng	2018	36	2.4	0.71	2.12	0.58	37	2.21	0.68	2.33	0.72
	4	JingSun	2015	136	2.72	0.87	2.73	0.79	130	2.59	1.11	5.41	2.82		5	Xiao-LingShou	2019	98	3.13	0.81	2.6	0.49	100	3.25	0.83	3.26	0.94
	5	Xiao-LingShou	2019	98	3.13	0.81	2.6	0.49	100	3.25	0.83	3.26	0.94		1	Xiaobin Wang	2019	50	3.36	0.49	3.1	0.5	50	3.39	0.37	3.3	0.47
	6	AileenWaiKiuChan	2018	82	2.46	0.8	2.39	0.78	82	2.36	0.84	2.29	0.95		3	Yongcai Zheng	2015	49	2.48	0.09	1.69	0.06	49	2.47	0.1	2.51	0.13
BMI	Number	author	year	nt	tbmean	tbsd	tfmean	tfsd	nc	cbmean	cbsd	cfmean	cfsd
	1	JingSun	2015	136	23.38	3.05	22.25	2.91	130	23.5	2.99	23.16	2.94		3	AileenWaiKiuChan	2018	82	26.38	4.26	26.09	4.33	82	25.72	4.04	25.05	3.89
	2	Xiao-LingShou	2019	98	26.71	1.7	25.83	2.71	100	26.71	1.9	26.67	1.9		5	ChunhuaMa	2018	79	26.01	3.38	24.23	3.02	79	25.96	2.91	22.45	3.79
	3	AileenWaiKiuChan	2018	82	26.38	4.26	26.09	4.33	82	25.72	4.04	25.05	3.89		4	JEN-CHENTSAI	2003	37	23.8	2.4	23.6	2.2	39	24.1	1.8	23.9	2
	4	JEN-CHENTSAI	2003	37	23.8	2.4	23.6	2.2	39	24.1	1.8	23.9	2		1	JingSun	2015	136	23.38	3.05	22.25	2.91	130	23.5	2.99	23.16	2.94
	5	ChunhuaMa	2018	79	26.01	3.38	24.23	3.02	79	25.96	2.91	22.45	3.79		2	Xiao-LingShou	2019	98	26.71	1.7	25.83	2.71	100	26.71	1.9	26.67	1.9
	6	XinyeLi	2024	173	25.5	3.3	25.32	1.57	169	24.8	3.2	24.49	1.98		6	XinyeLi	2024	173	25.5	3.3	25.32	1.57	169	24.8	3.2	24.49	1.98
	7	Zhi-WeiYan	2022	49	23.97	2.69	23.74	2.72	47	24.22	2.44	24.19	2.45		7	Zhi-WeiYan	2022	49	23.97	2.69	23.74	2.72	47	24.22	2.44	24.19	2.45
waist	Number	author	year	nt	tbmean	tbsd	tfmean	tfsd	nc	cbmean	cbsd	cfmean	cfsd
	1	JingSun	2015	136	76.06	6.86	75.73	7.56	130	79.82	4.8	79.49	8.27		2	AileenWaiKiuChan	2018	82	90.7	9.74	89.85	10.58	82	89.98	10.81	89.54	11.27
	2	AileenWaiKiuChan	2018	82	90.7	9.74	89.85	10.58	82	89.98	10.81	89.54	11.27		3	ChunhuaMa	2018	79	76.83	7.05	74.18	6.37	79	74.59	6.51	73.24	5.98
	3	ChunhuaMa	2018	79	76.83	7.05	74.18	6.37	79	74.59	6.51	73.24	5.98		1	JingSun	2015	136	76.06	6.86	75.73	7.56	130	79.82	4.8	79.49	8.27
	4	XinyeLi	2024	173	88.8	9.3	87.31	5.55	169	87.1	9.4	85.46	7.08		4	XinyeLi	2024	173	88.8	9.3	87.31	5.55	169	87.1	9.4	85.46	7.08

## Sheet: SBP
Number	Author + Year	Experimental group					Blank control group
		sample size	Sex (m/f)	(a person's) age	pre-intervention	post-intervention	sample size	Sex (m/f)	(a person's) age	pre-intervention	post-intervention
2	Xiaobin Wang 2019	50	20 ／ 30	67.6±4.5	160.74±11.30	134.46±9.44	50	22 ／ 28	67.4±4.2	163.53±10.26	122.87±9.28
3	Lijuan Feng 2018	36	19/17	66.33±4.74	144.17±8.96	133.42±7.69	37	14/23	67.51±4.09	145.22±11.31	143.46±11.50
18	Yongcai Zheng 2015	49	20/29	54.71±5.43	164.51±10.92	124.48±8.71	48	19/29	55.77±6.24	161.41±10.61	136.43±9.65
19	Huijuan Xie 2014	25	11，14	60~70（total）	154.13±7.69	141.47±10.09	25	14，11	\	153.55±9.80	152.39±8.71	25	12，13	Contrast, health	116.27±7.35	117.19±8.00
20	Yami Cao 2024	40	21/19	66． 98 ± 5． 48	144． 67 ± 6． 65	127． 55 ± 5． 82	40	22/18	67． 02 ± 5． 46	144． 69 ± 6． 63	132． 53 ± 5． 76
29	Shouxiao Ling 2018	98	48/50	52.35±3.26	140.47±8.31	130.46±9.88	100	55/45	51.35±4.21	141.90±7.93	138.54±7.97
33	Qiaoying Han 2010	30	\	62.12±10.51(total)	163.1±8.2	135.1±9.2（1y）127.9±7.2（5y）	28	\	\	163.6±8.4	142.7±9.4（1y）138.9±8.4（5y）
34	Xiaojun Wang 2011	30	\	50～70(total)	138.59±10.8	124.69±5.7	30	\	\	141.09±23.44	140.16±20.30
38	Zibo Shi 2017	30	17/13	43.26±9.76	146.25±4.56	135.25±3.23	30	18，12	41.58±9.12	145.56±5.12	144.12±4.56	30(Badanjin)	19，11	42.65±9.85	145.37±5.47	134.36±4.25
41	Jing Sun 2015	136	19/117	45~80(total)	130.71 ± 16.65	120.28 ± 14.63	130	29/101	\	130.46 ± 15.97	128.13 ± 14.55
42	Xiao-Ling Shou 2019	98	48/50	52 ±6.46m， 51 ± 7.09f	139.42 ±9.47	126.68± 9.87	100	55/45	52 ± 8.98m 51 ± 7.54f	142.90 ± 7.91	142.91 ± 6.80
46	Aileen Wai Kiu Chan 2018	82	32/50	64.70 ± 7.59	142.39±17.31	130.14±13.22	82	38/44	65.13 ± 10.22	142.49±19.12	140.19±18.22	82(Walk fast)	42/40	63.22 ± 11.11	138.15±17.39	140.76±20.97
47	JEN-CHEN TSAI 2003	37	19/18	51.6 ± 16.3	142.4 ± 8.6	126.8 ± 7.4	39	19/20	50.5 ± 9.8	148.2 ± 8.8	154.6 ± 12.2
50	Chunhua Ma 2018	79	54/25	70.24 ± 10.25	149.06 ± 19.51	144.37 ± 17.08	79	55/24	69.71 ± 10.84	150.19 ± 18.30	148.64 ± 19.46
51	Xinye Li 2024	173	86/87	48.4 (12.4)	132.4 (6.0)	6mon 126.22 (9.08) 12mon 125.39 (11.68)	169	80/89	50.1 (11.4)	132.6 (6.0)	6mon128.72（8.13）12mon127.99（9.69）
52	Zhi-Wei Yan 2022	49	17/32	59.31 ± 7.52	142.88±7 .24	130.88±4.6	47	17/30	60.78 ± 7.21	142.04± 6.40	141.77±6. 73	48(Square Dance)	16/32	59.54 ± 5.85	141.90± 6.42	134.21±6. 53
53	Bo Lin 2021	50	36/24	64.20±4.04	143.78±7.12	132.02±5.48	49	29/21	63.80±4.40	142.90±9.32	139.62±8.85

## Sheet: DBP
Number	Author + Year	Experimental group					Blank control group
		sample size	Sex (m/f)	(a person's) age	pre-intervention	post-intervention	sample size	Sex (m/f)	(a person's) age	pre-intervention	post-intervention
2	Xiaobin Wang 2019	50	20 ／ 30	67.6±4.5	93.28±9.26	76.24±10.23	50	22 ／ 28	67.4±4.2	94.84±8.35	68.44±8.46
3	Lijuan Feng 2018	36	19/17	66.33±4.74	81.39±8.67	78.86±7.32	37	14/23	67.51±4.09	81.89±8.88	81.05±7.33
18	Yongcai Zheng 2015	49	20/29	54.71±5.43	101.11±4.22	75.32±3.84	48	19/29	55.77±6.24	99.42±8.32	84.73±7.84
19	Huijuan Xie 2014	25	11，14	60~70（total）	97.78±8.06	83.59±9.67	25	14，11	\	97.00±9.60	98.23±7.43	25	12，13	Contrast, health	77.37±9.47	76.45±8.78
20	Yami Cao 2024	40	21/19	66． 98 ± 5． 48	91． 27 ± 5． 52	78． 63 ± 4． 50	40	22/18	67． 02 ± 5． 46	91． 35 ± 5． 51	84． 61 ± 4． 48
29	Shouxiao Ling 2018	98	48/50	52.35±3.26	88.79±9.35	82.29±7.82	100	55/45	51.35±4.21	87.41±9.72	87.20±9.77
33	Qiaoying Han 2010	30	\	62.12±10.51(total)	100.2±9.1	83.8±9.9（1y）83.4±6.7（5y）	28	\	\	100.3±9.4	89.9±8.7（1y）87.2±7.1（5y）
34	Xiaojun Wang 2011	30	\	50～70(total)	85.47±12.01	77.34±5.92	30	\	\	85.31±11.64	84.38±10.98
38	Zibo Shi 2017	30	17/13	43.26±9.76	91.13±5.02	81.58±4.31	30	18，12	41.58±9.12	90.26±4.63	89.48±3.53	30(Badanjin)	19，11	42.65±9.85	91.55±4.23	82.42±3.27
41	Jing Sun 2015	136	19/117	45~80(total)	82.21±7.94	75.31 ±14.53	130	29/101	\	81.92 ±8.25	79.58 ± 12.44
42	Xiao-Ling Shou 2019	98	48/50	52 ±6.46m， 51 ± 7.09f	83.20 ± 9.45	76.28 ± 7.79	100	55/45	52 ± 8.98m 51 ± 7.54f	82.40 ± 7.82	83.29 ± 7.80
46	Aileen Wai Kiu Chan 2018	82	32/50	64.70 ± 7.59	81.83±11.65	76.78±9.61	82	38/44	65.13 ± 10.22	82.59±10.68	83.82±10.19	82(Walk fast)	42/40	63.22 ± 11.11	79.74±10.51	83.18±11.32
47	JEN-CHEN TSAI 2003	37	19/18	51.6 ± 16.3	87.4 ± 8.7	78.6 ± 6.0	39	19/20	50.5 ± 9.8	86.2 ± 8.4	89.6 ± 7.8
50	Chunhua Ma 2018	79	54/25	70.24 ± 10.25	90.74 ± 8.24	84.53 ± 8.91	79	55/24	69.71 ± 10.84	89.16 ± 9.37	87.60 ± 7.78
51	Xinye Li 2024	173	86/87	48.4 (12.4)	84.2 (4.9)	6mon 80.68（4.88）12mon80.47（6.98）	169	80/89	50.1 (11.4)	84.5 (4.7)	6mon 81.9（4.34）12mon81.94（7.67）
52	Zhi-Wei Yan 2022	49	17/32	59.31 ± 7.52	85.86±5. 85	79.39±5.25	47	17/30	60.78 ± 7.21	86.23±4 .96	86.00±5.04	48(Square Dance)	16/32	59.54 ± 5.85	85.54±7 .06	81.93±6.93
53	Bo Lin 2021	50	36/24	64.20±4.04	85.59±5.46	76.43±6.68	49	29/21	63.80±4.40	85.02±5.49	81.10±4.31

## Sheet: TC
Number	Author + Year	Experimental group					Blank control group
		sample size	Sex (m/f)	(a person's) age	pre-intervention	post-intervention	sample size	Sex (m/f)	(a person's) age	pre-intervention	post-intervention
2	Xiaobin Wang 2019	50	20 ／ 30	67.6±4.5	5.33±0.81	4.75±0.58	50	22 ／ 28	67.4±4.2	5.23±0.69	5.02±0.81
3	Lijuan Feng 2018	36	19/17	66.33±4.74	4.60±1.21	4.20±0.87	37	14/23	67.51±4.09	4.58±1.10	4.51±1.02
18	Yongcai Zheng 2015	49	20/29	54.71±5.43	5.82±0.89	3.61±0.52	48	19/29	55.77±6.24	5.74±0.89	4.22±0.96
41	Jing Sun 2015	136	19/117	45~80(total)	4.75 ± 1.15	4.81 ± 0.95	130	29/101	\	4.65 ± 3.16	5.49 ± 0.97
42	Xiao-Ling Shou 2019	98	48/50	52 ±6.46m， 51 ± 7.09f	5.79 ± 0.91	5.20 ± 0.79	100	55/45	52 ± 8.98m 51 ± 7.54f	5.67 ±0.96	5.69 ± 1.11
46	Aileen Wai Kiu Chan 2018	82	32/50	64.70 ± 7.59	4.18±1.14	4.11±1.09	82	38/44	65.13 ± 10.22	4.03±1.38	3.89±1.19	82(Walk fast)	42/40	63.22 ± 11.11	4.32±1.53	3.86±1.17

## Sheet: TG
Number	Author + Year	Experimental group(mmol/L)					Blank control group(mmol/L)
		sample size	Sex (m/f)	(a person's) age	pre-intervention	post-intervention	sample size	Sex (m/f)	(a person's) age	pre-intervention	post-intervention
2	Xiaobin Wang 2019	50	20 ／ 30	67.6±4.5	1.54±0.38	1.22±0.24	50	22 ／ 28	67.4±4.2	1.60±0.46	1.48±0.31
3	Lijuan Feng 2018	36	19/17	66.33±4.74	1.77±1.56	1.39±0.59	37	14/23	67.51±4.09	2.32±2.59	2.13±2.38
18	Yongcai Zheng 2015	49	20/29	54.71±5.43	4.66±0.66	1.62±0.58	48	19/29	55.77±6.24	4.45±0.69	2.97±0.86
41	Jing Sun 2015	136	19/117	45~80(total)	1.66 ±1.03	1.92 ± 0.98	130	29/101	\	1.58 ± 1.37	1.96 ± 1.03
42	Xiao-Ling Shou 2019	98	48/50	52 ±6.46m， 51 ± 7.09f	2.00 ± 1.70	1.38 ± 0.46	100	55/45	52 ± 8.98m 51 ± 7.54f	2.04 ± 1.40	2.17 ± 0.67
46	Aileen Wai Kiu Chan 2018	82	32/50	64.70 ± 7.59	1.38±0.82	1.35±0.66	82	38/44	65.13 ± 10.22	1.58±1.19	1.46±1.04	82(Walk fast)	42/40	63.22 ± 11.11	1.67±1.08	1.45±0.98

## Sheet: HDL
Number	Author + Year	Experimental group(mmol/L)					Blank control group(mmol/L)
		sample size	Sex (m/f)	(a person's) age	pre-intervention	post-intervention	sample size	Sex (m/f)	(a person's) age	pre-intervention	post-intervention
2	Xiaobin Wang 2019	50	20 ／ 30	67.6±4.5	1.23±0.35	1.32±0.21	50	22 ／ 28	67.4±4.2	1.22±0.17	1.25±0.22
3	Lijuan Feng 2018	36	19/17	66.33±4.74	1.49±0.31	1.29±0.24	37	14/23	67.51±4.09	1.42±0.32	1.30±0.26
18	Yongcai Zheng 2015	49	20/29	54.71±5.43	1.33±0.12	1.35±0.08	48	19/29	55.77±6.24	1.34±0.16	6.32±0.61
41	Jing Sun 2015	136	19/117	45~80(total)	1.57 ± 0.55	1.59 ± 0.34	130	29/101	\	1.49 (0.62)	1.63 (0.37)
42	Xiao-Ling Shou 2019	98	48/50	52 ±6.46m， 51 ± 7.09f	1.49 ± 0.26	1.49 ± 0.25	100	55/45	52 ± 8.98m 51 ± 7.54f	1.40 ± 0.40	1.29 ±0.42
46	Aileen Wai Kiu Chan 2018	82	32/50	64.70 ± 7.59	1.19±0.44	1.28±0.43	82	38/44	65.13 ± 10.22	1.17±0.47	1.11±0.42	82(Walk fast)	42/40	63.22 ± 11.11	1.23±0.50	1.14±0.52

## Sheet: LDL
Number	Author + Year	Experimental group(mmol/L)					Blank control group(mmol/L)
		sample size	Sex (m/f)	(a person's) age	pre-intervention	post-intervention	sample size	Sex (m/f)	(a person's) age	pre-intervention	post-intervention
2	Xiaobin Wang 2019	50	20 ／ 30	67.6±4.5	3.36±0.49	3.10±0.50	50	22 ／ 28	67.4±4.2	3.39±0.37	3.30±0.47
3	Lijuan Feng 2018	36	19/17	66.33±4.74	2.40±0.71	2.12±0.58	37	14/23	67.51±4.09	2.21±0.68	2.33±0.72
18	Yongcai Zheng 2015	49	20/29	54.71±5.43	2.48±0.09	1.69±0.06	48	19/29	55.77±6.24	2.47±0.10	2.51±0.13
41	Jing Sun 2015	136	19/117	45~80(total)	2.72 ±0.87	2.73 ± 0.79	130	29/101	\	2.59 ± 1.11	5.41 ± 2.82
42	Xiao-Ling Shou 2019	98	48/50	52 ±6.46m， 51 ± 7.09f	3.13 ± 0.81	2.60 ± 0.49	100	55/45	52 ± 8.98m 51 ± 7.54f	3.25 ± 0.83	3.26 ± 0.94
46	Aileen Wai Kiu Chan 2018	82	32/50	64.70 ± 7.59	2.46±0.80	2.39±0.78	82	38/44	65.13 ± 10.22	2.36±0.84	2.29±0.95	82(Walk fast)	42/40	63.22 ± 11.11	2.34±1.03	2.30±0.81

## Sheet: BMI
Number	Author + Year	Experimental group					Blank control group
		sample size	Sex (m/f)	(a person's) age	pre-intervention	post-intervention	sample size	Sex (m/f)	(a person's) age	pre-intervention	post-intervention
41	Jing Sun 2015	136	19/117	45~80(total)	23.38 ± 3.05	22.25 ± 2.91	130	29/101	\	23.50 ± 2.99	23.16 ± 2.94
42	Xiao-Ling Shou 2019	98	48/50	52 ±6.46m， 51 ± 7.09f	26.71 ± 1.70	25.83 ± 2.71	100	55/45	52 ± 8.98m 51 ± 7.54f	26.71 ± 1.90	26.67 ± 1.90
46	Aileen Wai Kiu Chan 2018	82	32/50	64.70 ± 7.59	26.38±4.26	26.09±4.33	82	38/44	65.13 ± 10.22	25.72±4.04	25.05±3.89	82(Walk fast)	42/40	63.22 ± 11.11	25.90±4.39	25.54±4.11
47	JEN-CHEN TSAI 2003	37	19/18	51.6 ± 16.3	23.8 ± 2.4	23.6 ±2.2	39	19/20	50.5 ± 9.8	24.1 ± 1.8	23.9 ±2.0
50	Chunhua Ma 2018	79	54/25	70.24 ± 10.25	26.01 ± 3.38	24.23 ± 3.02	79	55/24	69.71 ± 10.84	25.96 ± 2.91	22.45 ± 3.79
51	Xinye Li 2024	173	86/87	48.4 (12.4)	25.5 (3.3)	25.32（1.57）	169	80/89	50.1 (11.4)	24.8 (3.2)	24.49（1.98）
52	Zhi-Wei Yan 2022	49	17/32	59.31 ± 7.52	23.97±2. 69	23.74±2.72	47	17/30	60.78 ± 7.21	24.22±2 .44	24.19±2.45	48(Square Dance)	16/32	59.54 ± 5.85	23.92±2 .41	23.71±2.48

[truncated: 1 more sheets: waist]
